# Supplementary material for: Alterations of Lipid Metabolism in the Heart in Spontaneously Hypertensive Rats Precedes Left Ventricular Hypertrophy and Cardiac Dysfunction
Source: Cells. 2022 Sep 27;11(19):3032. doi: 10.3390/cells11193032 (PMC9563594; doi:10.3390/cells11193032)
Supplement: Supplementary file 1 [file cells-11-03032-s001.zip]

Archive with 1 entries (1 files):
- cells-1883489-supplementary.pdf
